# Supplementary material for: Transforming absolute value to categorical choice in primate superior colliculus during value-based decision making
Source: Nat Commun. 2021 Jun 7;12:3410. doi: 10.1038/s41467-021-23747-z (PMC8184840; doi:10.1038/s41467-021-23747-z)
Supplement: Supplementary file 6 — Source Data [file 41467_2021_23747_MOESM6_ESM.xlsx]

## Sheet: Figure 2f
3-values			2-values		1-value
R1	R2	R3	R1	R2	R3
0.838235	0.128151	0.0336134	0.893617	0.106383	1
0.912409	0.0656934	0.0218978	0.875472	0.124528	1
0.765141	0.233513	0.0013459	0.972368	0.0276316	1
0.836399	0.151985	0.0116167	0.977391	0.0226087	1
0.818238	0.144177	0.0375847	0.839796	0.160204	1
0.959862	0.0389908	0.00114679	0.963316	0.0366838	1
0.658199	0.269053	0.0727483	0.801527	0.198473	1
0.983264	0.0167364	0	0.939394	0.0606061	1
0.980769	0.0157343	0.0034965	0.932377	0.067623	1
0.828671	0.171329	0	0.991653	0.00834725	1
0.879292	0.119667	0.00104058	0.937033	0.0629669	1
0.982783	0.0172166	0	0.99262	0.00738007	1
0.857143	0.141071	0.00178571	0.997967	0.00203252	1
0.857143	0.141071	0.00178571	0.997967	0.00203252	1
0.789022	0.19211	0.0188679	0.895616	0.104384	1
0.877193	0.121053	0.00175439	0.988506	0.0114943	1
0.888325	0.108291	0.00338409	0.985915	0.0140845	1
0.876155	0.103512	0.0203327	0.957143	0.0428571	1
0.65913	0.323478	0.0173913	0.927374	0.0726257	1
0.769404	0.230596	0	0.993724	0.00627615	1
0.960039	0.039961	0	0.993876	0.00612423	1
0.918654	0.0771388	0.00420757	0.964459	0.0355412	1
0.814873	0.169304	0.0158228	0.918626	0.0813743	1
0.692427	0.289026	0.0185471	0.952909	0.0470914	1
0.856842	0.142105	0.00105263	0.91921	0.0807899	1
0.941281	0.0575326	0.00118624	0.985535	0.0144648	1
0.724138	0.271264	0.0045977	0.936893	0.0631068	1
0.872153	0.124224	0.00362319	0.866215	0.133785	1
0.606733	0.361897	0.0313695	0.743142	0.256858	1
0.988134	0.0118662	0	1	0	1
0.990396	0.00960384	0	0.973931	0.0260688	1
0.60705	0.392298	0.000652742	0.994152	0.00584795	1
0.866528	0.124481	0.00899032	0.831299	0.168701	1
0.974906	0.0225847	0.00250941	0.892025	0.107975	1
0.974906	0.0225847	0.00250941	0.892025	0.107975	1
0.820339	0.174576	0.00508475	0.92029	0.0797101	1
0.899119	0.0969638	0.00391773	0.981336	0.018664	1
1	0	0	0.977391	0.0226087	1
0.907738	0.0873016	0.00496032	0.886836	0.113164	1
0.872152	0.126582	0.00126582	0.978151	0.0218487	1
1	0	0	0.975359	0.0246407	1
0.73913	0.26087	0	0.988506	0.0114943	1
0.77937	0.204871	0.0157593	0.87988	0.12012	1
0.78427	0.21573	0	0.979424	0.0205761	1
0.835093	0.160845	0.00406174	0.904808	0.0951923	1
0.905592	0.0922295	0.00217865	0.953092	0.0469083	1
0.853242	0.136519	0.0102389	0.949318	0.0506823	1
0.938028	0.0591549	0.0028169	0.955769	0.0442308	1
0.952607	0.0450237	0.00236967	0.957576	0.0424242	1
0.982684	0.017316	0	0.952778	0.0472222	1
0.980861	0.0191388	0	0.991667	0.00833333	1
0.991632	0.0083682	0	0.996114	0.00388601	1
0.678867	0.321133	0	0.976581	0.0234192	1

## Sheet: Figure 5b
3-values			2-values		1-value
R1	R2	R3	R1	R2	R3
1.25495	1.53266	NaN	1.35111	NaN	0.636952
2.22807	NaN	1.3616	0.882006	NaN	1.15212
1.32434	1.6859	NaN	1.11619	1.2397	1.02312
0.877791	1.76604	NaN	1.46949	0.960821	0.881233
1.51086	1.27632	1.16204	0.772314	0.624077	0.854256
1.37623	1.23202	NaN	0.962244	0.822325	0.798093
1.4143	1.74648	2.20351	1.32563	0.89903	1.00545
3.07834	1.59513	NaN	1.1832	2.17709	0.252416
1.80098	1.80543	1.25593	1.34877	0.840359	0.491414
1.8559	1.33504	NaN	1.12398	0.427442	0.55531
1.9338	1.45895	NaN	1.45775	0.655359	0.482896
1.01204	1.25654	NaN	1.07608	0.985737	1.08864
2.12636	1.67914	NaN	1.71078	NaN	1
1.38658	1.53905	NaN	1.43087	NaN	1.39932
1.0736	1.37742	NaN	1.60408	1.71445	0.43081
1.29001	1.51333	NaN	1.34178	0.822888	1.04834
2.02709	1.84017	NaN	1.33253	NaN	NaN
1.21981	1.42376	NaN	1.28087	0.928435	0.772901
1.36733	1.02262	NaN	1.08179	NaN	1.10951
1.50484	1.35547	NaN	1.15373	0.647202	0.590581
1.56451	1.50613	NaN	0.72327	0.708769	NaN
1.21003	1.32647	NaN	0.704123	1.51941	0.884674
1.45706	1.19723	NaN	1.08376	0.892531	0.888724
1.38905	1.44723	NaN	1.12081	1.13564	1.05858
2.00208	1.0018	NaN	1.05824	1.62969	0.592616
2.42711	2.39654	NaN	1.54161	NaN	NaN
1.74674	2.31242	NaN	1.8029	1.54799	0.700503
2.35084	3.80542	NaN	2.7674	3.39103	1.12645
1.77362	2.33727	3.91073	1.26543	1.47041	2.23846
2.24597	2.95955	NaN	1.99671	2.07361	NaN
3.07462	1.11717	NaN	1.23514	1.23534	0.558587
1.41501	1.81678	NaN	1.2269	1.39895	1.05297
1.48379	1.50128	1.46999	1.29198	1.39103	0.790261
1.41607	2.07055	NaN	1.57318	1.70634	1.10519
1.41607	2.07055	NaN	1.57318	1.70634	1.10519
1.69153	0.784204	NaN	1.44487	1.37967	1.12263
1.53161	1.26494	NaN	0.952326	1.5628	0.902495
2.25757	1.77703	NaN	1.27413	0.929434	1.08726
1.40376	1.42293	1.38115	1.18742	0.818233	1.0251
1.57465	0.89554	NaN	1.08885	1.33154	0.816154
2.46434	0.390873	NaN	0.932765	NaN	0.456865
1.77986	2.04673	NaN	1.54279	1.09029	0.624522
1.19801	1.53155	NaN	1.14249	1.73969	NaN
2.27893	2.05222	NaN	1.70408	1.34105	NaN
2.47912	3.23158	NaN	2.31392	2.8115	1.27591
1.34628	1.61402	NaN	1.09391	1.12899	0.759622
1.54758	2.21094	NaN	1.44205	2.23587	1.08951
1.48624	2.07228	NaN	2.81649	4.29258	2.12867
1.21564	1.57143	NaN	1.49852	1.212	1.00812
1.39534	NaN	NaN	1.80979	NaN	1.26328
1.38498	1.2025	NaN	1.05416	1.06202	0.921545
2.43579	1.71088	NaN	1.34045	0.857923	0.918033
2.14064	1.43032	NaN	0.949248	2.34807	0.837572

## Sheet: Figure 5c
3-values			2-values		1-value
R1	R2	R3	R1	R2	R3
0	-19	-27	-17	15	3
0	12	NaN	-1.5	9	-10.5
0	-21.5	NaN	-7.5	-32	2.5
0	-2	-20	16	-1	54
0	7	15	26.5	12	5
0	18.5	NaN	40	29.5	86
0	-12	-28	-2	22	33.5
0	25	NaN	16	0	40
0	-26	NaN	-0.5	-5.5	7
0	-7	NaN	9.5	NaN	147.5
0	-12	NaN	6	-3	38
0	-19	NaN	-16	NaN	25
0	-15.5	NaN	-6	NaN	44
0	-15.5	NaN	-6	NaN	44
0	-8.5	-9	-6	10.5	14.5
0	-3	NaN	11	NaN	7
0	7.5	NaN	25	NaN	54
0	-17.5	NaN	-9	-6	-4
0	-3.5	2	11.5	-29	2.5
0	-9	NaN	3	NaN	37
0	-8	NaN	-1	NaN	28
0	-18	NaN	-4	-3	13
0	-7	12.5	-4	6.5	10
0	-6	29	17	-28	38
0	-3.5	NaN	8	44	65
0	19.5	NaN	44	103	90
0	-2	NaN	-3	-4	-18
0	-0.5	-23.5	10.5	18.5	16.5
0	-1	-7	4	-7	-22
0	NaN	NaN	17	NaN	58
0	23	NaN	14	-13	28
0	6	NaN	2	NaN	12
0	20	40	25	20	11
0	5	NaN	13	7	18.5
0	5	NaN	13	7	18.5
0	-1.5	NaN	3	4.5	1
0	2	NaN	-5	-13	24
0	NaN	NaN	11	-1	56
0	5	15	18.5	28	19
0	-1	NaN	0	-7	1
0	NaN	NaN	20	47	34
0	3	NaN	5.5	13	29
0	0.5	20	14	9	42
0	-1	NaN	6	NaN	30.5
0	-1	NaN	14	17	23
0	12	NaN	30.5	13.5	46
0	-12	-10.5	2	2.5	44.5
0	4	NaN	10	22	34
0	1	NaN	22	3	15
0	47	NaN	24.5	27	38
0	1	NaN	11	NaN	21
0	11	NaN	30	NaN	69
0	3.5	NaN	10	22	20.5

## Sheet: Figure 5d
R1	R2		R3			Harvested
3V	3V	2V	3V	2V	1V	3V	2V	1V
1.42556	1.19181	1.09798	0.670261	0.633849	NaN	0.638373	0.580919	0.545958
NaN	0.547861	NaN	0.936014	0.531172	NaN	0.222847	0.111226	0.17336
1.09902	1.03703	1.03195	0.68575	0.753135	NaN	0.668689	0.663255	0.712287
0.753652	1.34145	1.09318	0.664301	0.771807	0.836633	0.573382	0.63589	0.791442
1.26019	1.05518	0.47226	0.865236	0.494652	0.520301	0.398838	0.23749	0.313423
1.44225	1.01208	0.828825	0.977619	0.597036	0.727716	0.625639	0.411971	0.488315
1.58652	1.01361	1.1517	0.655443	0.692315	0.450495	0.307015	0.34407	0.391556
2.79235	1.00273	0.86051	0.49504	0.387765	NaN	0.39923	0.284102	0.259009
1.813	1.10519	1.06602	0.701563	0.459257	0.788353	0.421045	0.390611	0.412814
1.71916	1.0918	0.843403	0.471228	0.428317	0.446373	0.399268	0.449286	0.495909
1.61412	1.12495	0.561736	0.786254	0.439135	0.0624151	0.255245	0.348942	0.222536
NaN	0.940097	1.07494	0.942664	1.02644	1.11843	0.946486	1.01627	1.15023
0.882353	0.877355	0.894118	1.068	0.518283	0.573529	0.89827	0.649064	0.5918
0.757012	0.856417	1.06257	1.11965	0.735312	1.0667	1.00395	0.864151	1.21094
1.10999	0.771405	1.52395	0.725343	1.24972	0.406632	0.34865	0.567347	0.276109
1.24899	1.29535	NaN	0.829378	0.833791	0.836979	0.783766	0.759141	0.79968
1.60812	1.13084	1.40486	0.474882	0.481477	NaN	0.424865	0.392504	0.427085
1.26908	1.1282	1.60305	0.723353	0.666844	NaN	0.671481	0.651946	0.588363
1.35042	0.961646	NaN	0.866607	0.870144	NaN	0.875027	0.935682	0.924995
NaN	1.06491	0.732493	0.887196	0.629311	NaN	0.664003	0.571412	0.479657
1.54765	1.23043	0.750678	1.14816	0.360988	0.708769	0.873015	0.300394	0.260563
NaN	1.27283	1.00322	0.800097	0.847382	0.782508	0.569083	0.643558	0.673522
1.30869	0.966992	0.807646	0.817427	0.833692	0.718609	0.589715	0.613446	0.496058
1.2563	1.02348	1.07683	0.810114	0.679298	0.889971	0.660025	0.613804	0.575579
1.46538	0.7226	0.677275	0.747949	0.662652	NaN	0.560516	0.382681	0.474964
1.36264	1.14628	0.590119	0.538616	0.295611	NaN	0.682675	0.265388	0.177854
1.22089	1.07378	1.04346	0.687651	0.832562	0.472677	0.261258	0.334258	0.238077
1.19528	0.740578	0.883364	0.431941	0.680854	0.511987	0.18853	0.175648	0.177022
1.02737	0.79011	NaN	0.455311	0.774965	0.726994	0.279988	0.470284	0.657208
1.80678	0.949474	1.5294	0.511895	0.362317	NaN	0.203658	0.256027	0.536699
2.72958	0.937692	0.922385	0.574335	0.485281	0.587232	0.340366	0.310991	0.356923
1.0769	1.27354	0.549989	0.492517	0.60251	0.663371	0.28076	0.309541	0.241101
1.25964	1.01236	0.95569	0.618648	0.858925	0.812101	0.3378	0.314466	0.337994
0.652048	0.867251	0.644483	0.52907	0.888341	0.759128	0.460015	0.434966	0.394083
0.652048	0.867251	0.644483	0.52907	0.888341	0.759128	0.460015	0.434966	0.394083
1.39562	0.953726	1.08659	0.705649	0.727551	0.950614	0.259467	0.31847	0.342753
1.25796	0.990287	0.8696	0.868368	0.87218	0.722695	0.52328	0.475528	0.493048
2.03683	0.823585	1.14238	0.730238	0.522032	NaN	0.532826	0.385506	0.429723
1.1872	1.04442	0.728657	0.986689	0.718234	0.657157	0.765326	0.586989	0.559589
1.52335	0.825843	1.22643	0.999504	0.897749	0.839167	0.299592	0.313082	0.366443
1.81618	0.888348	0.888348	0.852113	0.59164	1.2659	0.770813	0.757997	0.589343
1.50159	1.65402	1.77173	0.463772	0.523459	0.38939	0.320991	0.254635	0.225814
1.10031	1.11901	0.532531	0.648927	0.664719	1.04901	0.462725	0.383724	0.378521
1.49622	1.27595	1.38169	0.339489	0.574383	0.68633	0.230858	0.211435	0.262063
1.44429	0.887854	1.52641	0.175322	0.545357	NaN	0.0707823	0.138883	0.392229
1.22675	1.01832	1.07208	0.768795	0.908919	0.736347	0.55851	0.528139	0.555552
1.29649	1.09886	1.29524	0.653708	0.606812	0.670762	0.470135	0.436398	0.397909
1.32866	1.13149	1.63644	0.456889	0.669938	0.572344	0.233437	0.229217	0.291823
1.18093	0.896966	1.23908	0.773501	1.00453	0.793169	0.330341	0.433299	0.459502
1.10761	0.771058	1.33581	0.705129	0.950294	0.857843	0.525977	0.519671	0.600291
1.27721	1.06609	1.05684	0.876591	0.784116	1.01707	0.346042	0.352494	0.377227
2.52852	0.852748	1.4411	0.596028	0.40873	NaN	0.4585	0.308852	0.422914
1.88359	0.91775	0.849652	0.553779	0.739972	0.897045	0.234879	0.238256	0.221921

## Sheet: Figure 6b
3-values			2-values		1-value
R1	R2	R3	R1	R2	R3
0.460235	0.514633	NaN	0.547667	NaN	NaN
NaN	NaN	NaN	NaN	NaN	NaN
0.570979	0.645258	NaN	0.538347	0.573909	NaN
0.537308	0.675483	NaN	0.571429	0.475595	0.507625
0.538969	0.502173	0.480564	0.551593	0.522501	0.543855
0.47552	0.41591	NaN	0.555208	0.490059	0.529301
0.484606	0.53621	NaN	0.549079	0.45	0.629189
0.536752	0.381481	NaN	0.529329	0.628139	NaN
0.497352	0.493211	0.378755	0.55392	0.453712	0.439967
0.539652	0.392037	NaN	0.592711	0.391156	0.541126
0.516174	0.469813	NaN	0.585786	0.506803	0.545829
NaN	NaN	NaN	0.500968	0.463119	NaN
0.651896	0.588068	NaN	0.598591	NaN	0.579365
0.574901	0.587256	NaN	0.547103	NaN	0.549603
0.487831	0.56983	NaN	0.531366	0.569444	NaN
0.509601	0.553373	NaN	NaN	NaN	0.540675
0.578383	0.53778	NaN	0.481664	NaN	NaN
0.477668	0.533119	NaN	0.434874	0.342063	NaN
0.492826	0.409367	NaN	NaN	NaN	NaN
NaN	NaN	NaN	0.589811	0.450149	NaN
0.505749	0.488075	NaN	0.502934	0.483571	NaN
NaN	NaN	NaN	0.446803	0.541976	0.515394
0.548068	0.469475	NaN	0.590571	0.543077	0.556022
0.529405	0.549326	NaN	0.506888	0.50463	NaN
0.524552	0.470996	NaN	0.525328	0.579649	NaN
0.680953	0.640478	NaN	0.674121	NaN	NaN
0.587421	0.626089	NaN	0.603297	0.547619	0.557359
0.579021	0.651418	NaN	0.612957	0.648538	0.537619
0.611032	0.650415	0.733135	NaN	NaN	0.728193
0.559475	0.619987	NaN	0.569199	NaN	NaN
0.561258	0.236905	NaN	0.570584	0.565417	0.481905
0.568612	0.653441	NaN	0.657831	0.647817	0.585714
0.557339	0.559231	0.546296	0.596379	0.621202	0.491071
0.71401	0.831349	NaN	0.754052	0.760278	0.633862
0.71401	0.831349	NaN	0.754052	0.760278	0.633862
0.554094	0.360367	NaN	0.560837	0.556845	0.54652
0.576786	0.501172	NaN	0.522586	0.656501	0.551942
0.541461	0.455908	NaN	0.523113	0.445578	NaN
0.586531	0.584883	0.553968	0.695536	0.546946	0.692541
0.500773	0.316402	NaN	0.453533	0.519611	0.493783
0.551367	0.337169	NaN	0.509836	NaN	0.45805
0.571617	0.633557	NaN	NaN	NaN	0.590398
0.519979	0.589583	NaN	0.660534	0.83171	NaN
0.656812	0.622926	NaN	0.564762	NaN	NaN
0.564949	0.606003	NaN	0.59759	0.606388	NaN
0.547949	0.624251	NaN	0.505855	0.515183	0.515253
0.555243	0.662136	NaN	0.536162	0.694444	0.630159
0.517736	0.559184	NaN	0.613261	NaN	0.690476
0.512968	0.618931	NaN	0.572932	0.499048	0.562736
0.58866	NaN	NaN	0.57585	NaN	0.564236
0.53037	0.477358	NaN	0.503602	0.506593	0.460317
0.479306	0.333896	NaN	0.48147	0.365126	NaN
0.550794	0.426779	NaN	0.52619	0.805556	0.496337

## Sheet: Figure 7b
3-values			2-values		1-value
R1	R2	R3	R1	R2	R3
0.112897	0.00251645	0	-0.113969	0	0.545455
0.161397	0.12614	0.00621118	-0.0911248	-0.0178571	-0.0101449
0.0513514	0.0245483	0	0.0568705	0.0045045	0.238095
0.0818903	0.0123905	0	0.0152958	-0.012289	-0.1
-0.0776093	0.117225	0.032197	0.0604454	0.0266255	0.4
0.175806	0.0395738	0	0.153133	0.0465116	0.1
-0.0372446	0.0513648	-0.0121212	0.0478927	-0.00647918	0
0.151696	-0.024994	0	-0.0846561	-0.0232558	-0.4
-0.0311365	0.144711	0.0168919	0.201754	-0.0119048	-0.166667
0.254783	0.0284803	-0.027027	0.327731	0.0287234	0
0.0446429	0.0171792	-0.0122699	0.0229695	-0.000891862	-0.0138889
0.194577	0.102358	0.0274682	0.0791667	0.0451035	0.0016835
0.0921147	0.0520158	-0.00649351	0.0946341	0.0130719	0
0.445455	0.360504	-0.0218254	0.05	0.164021	0.242857
0.186704	0.1246	0	0.270559	-0.00252525	0.111111
0.155637	0.109062	0	0.226307	-0.00513646	0.165116
0.0879121	0.126437	-0.000974303	-0.144902	-0.0108605	0.201335
0.449074	0.135757	-0.00729927	0.304286	-0.030303	-0.05
0.0752511	0.0529846	0	0.038961	0	0.246032
0.0424352	0.0101104	0	0.108544	0	-0.371429
0.379902	0.0258981	0	0.179487	-0.0212121	0.5
0.177489	-0.0265487	0	0.301085	0	0
0.0356061	0.154012	0	0.0743947	0	0.0857143
0.178226	0.0401338	0	0.244444	0	-0.204678
0.221212	0.0320513	0.00916908	0.0787037	0.0882353	0.0297619
0.220842	0.233791	-0.00453515	0.05	0.0689655	0.0519481
0.0219199	0.0925926	0.081117	0.166667	0.127193	0.136364
0.0732258	0.0492792	0	0.0750358	-0.0113212	0.4
0.217957	0.112189	0.00123119	0.0853873	-0.0045491	0.714286
0.236111	0.236797	0	-0.0448343	-0.09	0.425
0.130143	0.195097	0	-0.0720721	0.0555556	0.416667
0.1375	0.0138889	0.0169492	-0.0974513	0	-0.0511364
0.136552	0.0237079	0.00110159	0.0680272	0.00357675	0.295455
0.0385965	0.00598086	0.00719424	0.152919	-0.0312452	0.152381
0.15444	0.0487598	0	0.102424	0	0.038961
0.102919	-0.0238095	-0.00704722	0.290598	0.107143	0.247863
0.0525526	0.0173277	0	-0.0238971	0.008	0.0172414
0.00277778	0.187147	0.0322281	-0.128019	0.0612903	0.269231
0.0826087	-0.0522989	0	0.0235294	0.02	0.349206
-0.0519713	0.0221154	0	-0.0444444	0	-0.291667
0.185185	-0.0281179	-0.0266667	-0.106061	-0.0740741	-0.5
0.057725	-0.0670996	-0.0432395	0.142702	0.0503759	0.188312
-0.0364277	0	0	0.0522373	-0.00475114	0.0320513
0.0444638	0.069774	0	-0.0357143	-0.0806452	0.0666667
0.114402	-0.0144928	0	0.100733	0	0
-0.0564103	0.0613754	-8.51064e-05	0.045977	0.0898166	0.184615
0.104713	0.00740741	0	0.0909091	0	0.473039
0.110529	0.0213358	0	0.126649	0.02927	0.109649
0.0522664	0.0492537	-0.00375968	0.249012	0.142857	0.40568
0.140974	0.0635286	-0.0172414	0.245877	0.0322581	0.0384615
0.0705882	0.0953526	0.0176596	0.0134921	0.00735294	0.273109
0.0624801	0.00374883	-0.015873	-0.035461	-0.0573152	-0.241739
0.18538	0.0228367	0	0.220779	0	-0.231579
-0.0198198	0.112727	0.025	0.116364	0.0671429	0.0714286
0.109167	0.104473	0	0.14652	0	0.10989
0.0979041	0.024745	-0.00684932	0.118717	-0.008	0.185328
0.121981	0.0291925	0	0.136542	0.00188273	-0.00921376
-0.00666667	0.146135	-0.0535287	0.0629275	-0.0876693	0.037037
0.0877828	0.104579	-0.014722	0.222506	-0.0360215	0.399038
0.0971761	0.00347222	-0.00270401	0.06	0.0551839	0.366667
-0.0154062	0.102041	0.0250079	0.148248	-0.0866209	-0.305556
0.0333778	0.0366521	0	-0.00746413	0.00418594	0.030303
-0.0288795	-0.114862	0	0.00783875	-0.0428571	-0.0322581
-0.0418904	0.0150959	0	0.001001	0.00404858	0.0808824
0.0860642	-0.0361349	0	0.0619509	-0.000815119	0.416667
0.0258065	0.00121457	0	0.191753	0.00746269	0.0833333
0.294872	0.0227273	0	0.1	0.00933661	0
0.10352	0	0	-0.00843254	-0.011976	0.111111
-0.198649	0.00338753	0	-0.110704	0.0322581	0.319444
0.178571	-0.0477718	-0.0111111	0.225877	-0.0452899	0.166667
0.0641447	0.00565682	0.0147059	-0.074579	0	-0.032967
0.31016	0.00695652	0	0.35	0.0213816	0.00699301

## Sheet: Figure S4a
3-values			2-values		1-value
R1	R2	R3	R1	R2	R3
1.25495	1.53266	NaN	1.35111	NaN	0.636952
2.22807	NaN	1.3616	0.882006	NaN	1.15212
1.32434	1.6859	NaN	1.11619	1.2397	1.02312
0.877791	1.76604	NaN	1.46949	0.960821	0.881233
1.51086	1.27632	1.16204	0.772314	0.624077	0.854256
1.37623	1.23202	NaN	0.962244	0.822325	0.798093
1.4143	1.74648	2.20351	1.32563	0.89903	1.00545
3.07834	1.59513	NaN	1.1832	2.17709	0.252416
1.80098	1.80543	1.25593	1.34877	0.840359	0.491414
1.8559	1.33504	NaN	1.12398	0.427442	0.55531
1.9338	1.45895	NaN	1.45775	0.655359	0.482896
1.01204	1.25654	NaN	1.07608	0.985737	1.08864
2.12636	1.67914	NaN	1.71078	NaN	1
1.38658	1.53905	NaN	1.43087	NaN	1.39932
1.0736	1.37742	NaN	1.60408	1.71445	0.43081
1.29001	1.51333	NaN	1.34178	0.822888	1.04834
2.02709	1.84017	NaN	1.33253	NaN	NaN
1.21981	1.42376	NaN	1.28087	0.928435	0.772901
1.36733	1.02262	NaN	1.08179	NaN	1.10951
1.50484	1.35547	NaN	1.15373	0.647202	0.590581
1.56451	1.50613	NaN	0.72327	0.708769	NaN
1.21003	1.32647	NaN	0.704123	1.51941	0.884674
1.45706	1.19723	NaN	1.08376	0.892531	0.888724
1.38905	1.44723	NaN	1.12081	1.13564	1.05858

## Sheet: Figure S4b
3-values			2-values		1-value
R1	R2	R3	R1	R2	R3
2.00208	1.0018	NaN	1.05824	1.62969	0.592616
2.42711	2.39654	NaN	1.54161	NaN	NaN
1.74674	2.31242	NaN	1.8029	1.54799	0.700503
2.35084	3.80542	NaN	2.7674	3.39103	1.12645
1.77362	2.33727	3.91073	1.26543	1.47041	2.23846
2.24597	2.95955	NaN	1.99671	2.07361	NaN
3.07462	1.11717	NaN	1.23514	1.23534	0.558587
1.41501	1.81678	NaN	1.2269	1.39895	1.05297
1.48379	1.50128	1.46999	1.29198	1.39103	0.790261
1.41607	2.07055	NaN	1.57318	1.70634	1.10519
1.41607	2.07055	NaN	1.57318	1.70634	1.10519
1.69153	0.784204	NaN	1.44487	1.37967	1.12263
1.53161	1.26494	NaN	0.952326	1.5628	0.902495
2.25757	1.77703	NaN	1.27413	0.929434	1.08726
1.40376	1.42293	1.38115	1.18742	0.818233	1.0251
1.57465	0.89554	NaN	1.08885	1.33154	0.816154
2.46434	0.390873	NaN	0.932765	NaN	0.456865
1.77986	2.04673	NaN	1.54279	1.09029	0.624522
1.19801	1.53155	NaN	1.14249	1.73969	NaN
2.27893	2.05222	NaN	1.70408	1.34105	NaN
2.47912	3.23158	NaN	2.31392	2.8115	1.27591
1.34628	1.61402	NaN	1.09391	1.12899	0.759622
1.54758	2.21094	NaN	1.44205	2.23587	1.08951
1.48624	2.07228	NaN	2.81649	4.29258	2.12867
1.21564	1.57143	NaN	1.49852	1.212	1.00812
1.39534	NaN	NaN	1.80979	NaN	1.26328
1.38498	1.2025	NaN	1.05416	1.06202	0.921545
2.43579	1.71088	NaN	1.34045	0.857923	0.918033
2.14064	1.43032	NaN	0.949248	2.34807	0.837572

## Sheet: Figure S4c
3-values			2-values		1-value
R1	R2	R3	R1	R2	R3
0	-19	-27	-17	15	3
0	12	NaN	-1.5	9	-10.5
0	-21.5	NaN	-7.5	-32	2.5
0	-2	-20	16	-1	54
0	7	15	26.5	12	5
0	18.5	NaN	40	29.5	86
0	-12	-28	-2	22	33.5
0	25	NaN	16	0	40
0	-26	NaN	-0.5	-5.5	7
0	-7	NaN	9.5	NaN	147.5
0	-12	NaN	6	-3	38
0	-19	NaN	-16	NaN	25
0	-15.5	NaN	-6	NaN	44
0	-15.5	NaN	-6	NaN	44
0	-8.5	-9	-6	10.5	14.5
0	-3	NaN	11	NaN	7
0	7.5	NaN	25	NaN	54
0	-17.5	NaN	-9	-6	-4
0	-3.5	2	11.5	-29	2.5
0	-9	NaN	3	NaN	37
0	-8	NaN	-1	NaN	28
0	-18	NaN	-4	-3	13
0	-7	12.5	-4	6.5	10
0	-6	29	17	-28	38

## Sheet: Figure S4d
3-values			2-values		1-value
R1	R2	R3	R1	R2	R3
0	-3.5	NaN	8	44	65
0	19.5	NaN	44	103	90
0	-2	NaN	-3	-4	-18
0	-0.5	-23.5	10.5	18.5	16.5
0	-1	-7	4	-7	-22
0	NaN	NaN	17	NaN	58
0	23	NaN	14	-13	28
0	6	NaN	2	NaN	12
0	20	40	25	20	11
0	5	NaN	13	7	18.5
0	5	NaN	13	7	18.5
0	-1.5	NaN	3	4.5	1
0	2	NaN	-5	-13	24
0	NaN	NaN	11	-1	56
0	5	15	18.5	28	19
0	-1	NaN	0	-7	1
0	NaN	NaN	20	47	34
0	3	NaN	5.5	13	29
0	0.5	20	14	9	42
0	-1	NaN	6	NaN	30.5
0	-1	NaN	14	17	23
0	12	NaN	30.5	13.5	46
0	-12	-10.5	2	2.5	44.5
0	4	NaN	10	22	34
0	1	NaN	22	3	15
0	47	NaN	24.5	27	38
0	1	NaN	11	NaN	21
0	11	NaN	30	NaN	69
0	3.5	NaN	10	22	20.5

[truncated: 15 more sheets: Figure S4e, Figure S4f, Figure S5a, Figure S5b, Figure S5c, Figure S5d, Figure S6, Figure S7, Figure S8a, Figure S8b, Figure S9a, Figure S9b, Figure S12a, Figure S12b, Figure S13a]
